# Supplementary material for: Accurate Sequence-Based Prediction of Deleterious nsSNPs with Multiple Sequence Profiles and Putative Binding Residues
Source: Biomolecules. 2021 Sep 9;11(9):1337. doi: 10.3390/biom11091337 (PMC8469993; doi:10.3390/biom11091337)
Supplement: Supplementary file 1 [file biomolecules-11-01337-s001.zip]

Archive with 1 entries (1 files):
- biomolecules-1354666-supplementary.pdf
